# Supplementary material for: Microbial Biomarkers Differ for Various Feed Efficiency Metrics in Beef Cattle
Source: Animals (Basel). 2025 Nov 26;15(23):3416. doi: 10.3390/ani15233416 (PMC12691302; doi:10.3390/ani15233416)
Supplement: Supplementary file 1 [file animals-15-03416-s001.zip]

Archive with 1 entries (1 files):
- animals-3924242-supplementary.pdf
